# Supplementary material for: Malaria is the leading cause of acute kidney injury among a Zambian paediatric renal service cohort retrospectively evaluated for aetiologies, predictors of the need for dialysis, and outcomes
Source: PLoS One. 2023 Oct 25;18(10):e0293037. doi: 10.1371/journal.pone.0293037 (PMC10599569; doi:10.1371/journal.pone.0293037)
Supplement: S1 Data — (XLSX) [file pone.0293037.s002.xlsx]

## Sheet: aetiology and outcomes of AKI i
Season	lusakaprovincepatient	ReasonRef	AgePatient	Agecategory	Height	Weight	Durationsymptoms	PastmedHx	ifsoPMhx	FamHxRenal	Rash	Haemoptysis	cough	odema1	lowgcs	Macroscopichematuria	oliguriapresent	anuriapresent	arthritis	Seizures	fever	headache	DrugHX	otherpresentingsymptoms	Hypertension	PresentBPsystolic	PresentBPdiastolic	BPlastfollowup	ProteinuriaPresent	Haematuria	DurationPD	creatininerenaloutcome	RenalOutcome	finaltreatmentoutcome	lengthhospitstay	Durationfollup	OutcomeOneyear	OutcomeLastContact	OUTCOME	OUTCOMEGOODBAD	OUTCOMEBADGOOD1	Haemoglobin	Whitecellcount	platelets	sodium	Potassium	urea	Creatinine	kdigo2012stage
2	1	aki	12.8	4	141	28	14	2		2	2	2	2	0	1	2	1	2	2	2	2	1	artesunate	fainting	2	100	70	4	2	2	32	432	5	2	39	220	6	7	4	0	1	5.8	10.6	529	127	7.35	33	1938	3
1	0	pulmonary htn	0.4	2	59	5.5	3	1		2	2	2	2	1	2	2	2	1	2	2	1	2	enalapril,spiro,lasix,sildenafil		1	#NULL!	#NULL!	2	6	1	7	102	4	2	9	9	7	4	3	1	0	13.6	10.7	289	121	6	#NULL!	721	3
2	0	aki for dialysis	8	3	125	19	5	2		2	2	1	1	1	2	2	1	2	2	2	1	2	artesunate blood coartem	haematochezia	2	120	80	2	4	5	40	86	1	2	40	40	7	8	0	1	0	5	17.5	70	131	3.2	68	1054	3
1	1	aki	4	2	97	14.8	4	2		2	2	2	2	1	2	2	2	1	2	1	2	2	ceftriaxone, furesemide		2	97	50	2	6	1	16	114	3	2	17	23	6	2	3	1	0	11.7	17	394	130	3.7	31	705	3
2	1	aki	4.8	2	106	14	#NULL!	2		2	2	2	2	1	2	2	2	1	2	2	2	2		epistaxis	#NULL!	#NULL!	#NULL!	#NULL!	#NULL!	#NULL!	17	72.4	1	2	17	270	6	8	0	1	0	4.5	14.6	220	144	4.6	#NULL!	1041	3
3	1	aki	8	3	#NULL!	17	#NULL!	2		2	2	2	2	0	2	2	2	2	2	2	2	2		swollen leg	1	130	90	2	6	1	40	127	3	2	40	40	6	4	3	1	0	11.9	8.8	454	134	7.18	#NULL!	452	3
2	1	respirat distres	6	3	#NULL!	14.5	14	2		2	2	2	2	1	2	2	1	2	2	2	1	2	gentamicin,hrbal	bloody diarrheoa	2	100	60	1	3	5	14	33	1	2	18	50	6	2	0	1	0	3.4	14.2	57	148	4.1	32.2	398	3
2	1	aki	13	4	#NULL!	43	4	2		2	2	2	2	1	1	1	1	2	2	1	1	1	artesunatecefriaxone	vomiting	2	105	49	1	6	1	14	55.6	1	2	16	425	1	8	0	1	0	11.3	13.2	42	#NULL!	6.75	#NULL!	474	3
2	0	aki	4.8	2	#NULL!	22	21	2		2	2	2	1	1	2	2	1	2	2	2	2	2	morphine,,lasix,cefotaxime,BT	pulmonary odema	2	100	60	1	6	1	12	203	4	2	18	18	6	4	3	1	0	7.3	14	631	139	7.5	#NULL!	1190	3
2	1	severe malaria	2.5	2	#NULL!	14	6	2		2	2	2	2	1	1	2	2	1	2	1	2	2	xpen,artesunate coatem		2	100	60	1	6	1	12	18	1	2	16	580	1	8	0	1	0	5	57	268	127	4.7	34.7	497	3
2	0	aki	11	4	139	32.2	30	2		2	2	2	2	1	2	2	2	1	2	2	1	2	coartem	epistaxis	1	130	90	2	2	5	39	717	5	1	91	118	8	7	4	0	1	3	7.5	205	102	6	111.9	1957	3
4	0	aki	3.75	2	102	19.3	7	2		2	2	2	2	1	2	2	1	2	2	1	2	2	lasix atenolol,phenobarb	vomiting	1	117	76	2	4	4	11	547.6	5	4	19	19	8	1	1	0	1	6	10.6	347	124	2.46	#NULL!	628	3
2	#NULL!		6	3	#NULL!	#NULL!	#NULL!	2		2	2	2	2	1	1	2	1	2	2	1	2	2			2	112	65	2	6	1	10	38.7	1	2	12	18	6	8	0	1	0	6.2	13.5	13	121	5.9	#NULL!	236	2
2	0	severe malaria	6	3	108	13.1	3	2		2	2	2	2	1	1	1	1	2	2	1	1	2	artesunate cefotaxime	epistaxis	2	#NULL!	#NULL!	2	6	1	18	80	1	2	19	31	1	8	0	1	0	11.2	12.5	33	134	5.59	#NULL!	80.5	4
2	0	aki	4	2	83	7.5	7	2		2	2	2	2	1	1	2	1	2	2	1	1	2		epistaxis,vomiting	2	#NULL!	#NULL!	2	1	4	14	162	4	2	32	545	2	7	4	0	1	6.8	20.5	342	143	2.6	#NULL!	646	3
3	1	kidney stones	7	3	121	21	7	1		2	2	2	2	1	2	2	2	2	2	2	2	2	nalidic acid	renal colic	2	90	50	2	1	2	1	80	1	2	9	1180	1	8	0	1	0	11.2	13.8	42	132	6.87	26.7	675	3
2	0	cerebral malaria	7	3	#NULL!	15.3	6	2		2	2	2	2	0	2	2	1	2	2	1	1	1	quinin, artesunate,coartem	diarrhea	2	100	70	2	6	1	7	32	1	2	11	22	7	8	0	1	0	8.5	19.6	44	113	#NULL!	#NULL!	448	3
1	0	nepro opinion	11	4	#NULL!	24.1	21	2		2	2	2	2	0	2	2	1	2	2	2	2	2	lasix,predni,ceftriaxone		2	102	78	1	3	5	58	640	5	1	59	59	6	7	2	0	1	8.8	4.6	132	137	3.36	#NULL!	847	3
2	0	aki	5	2	110	17	#NULL!	2		2	2	2	2	0	2	2	1	2	2	2	1	2		epistaxis,vomiting	#NULL!	#NULL!	#NULL!	#NULL!	#NULL!	#NULL!	39	936	5	5	39	39	8	4	1	0	1	7.5	6.7	435	135	4.4	#NULL!	489	3
1	0	aki	11	4	#NULL!	24	6	2		2	2	2	2	0	2	2	1	2	2	2	1	2		vomiting	2	106	60	2	6	1	16	62.3	1	2	19	43	7	8	0	1	0	8.8	14.4	52	133	6.24	56	1104	3
1	0	aki	7	3	#NULL!	23.2	4	2		2	2	2	2	1	2	2	1	2	2	2	1	1		epistaxis,jaundice	2	100	60	2	2	5	12	43	1	2	13	13	6	8	0	1	0	7.6	10	333	140	6.2	31	980	3
3	1	heart failure	10	3	#NULL!	24.5	5	2		2	2	2	1	0	2	2	1	2	2	2	2	2			1	180	140	2	1	2	26	112	3	2	27	360	6	2	3	1	0	7	9.4	76	#NULL!	#NULL!	#NULL!	978	3
1	1	aki	1.5	2	#NULL!	9.4	7	2		2	2	2	2	1	2	2	2	1	2	2	2	2	cefotaxime,lasix	bloody diarheoa	2	100	50	4	6	1	4	42	1	2	13	54	6	8	0	1	0	6.6	24	905	142	2.6	17.6	540	3
1	0	aki	12	4	#NULL!	18.1	#NULL!	1	RVD	2	2	2	2	1	2	2	2	2	2	1	1	2	artesunate	hemiparesis	2	90	60	4	6	1	19	34.8	1	2	38	57	6	8	0	1	0	9.1	7.7	48	#NULL!	#NULL!	12	370	3
1	1	aki	1.75	2	80	10.5	14	2		2	2	2	2	1	2	2	2	1	2	2	2	2	cefotaxime,prednisolone		2	108	60	2	1	4	17	48.9	1	2	31	485	1	8	0	1	0	7.2	16.5	644	139	6.47	#NULL!	1171	3
2	1	aki 2 herbal	14	4	#NULL!	46	30	2		2	2	2	2	1	2	2	1	2	2	2	2	1	herbal	conjunctivitis	1	129	86	1	4	5	44	348	4	2	53	404	2	7	4	0	1	10.1	2.4	266	124	3.8	33.6	665	3
2	0	aki	7	3	#NULL!	21	8	2		2	2	2	2	1	2	2	1	2	2	2	2	2	artesunate,lasix		2	113	72	2	3	5	16	137	3	2	20	21	7	4	3	1	0	7.5	13.6	30	114	4.9	#NULL!	823	3
2	0	aki	9	3	#NULL!	28	30	2		2	2	2	1	1	2	2	1	2	2	2	2	2	nifedipine	nifedipine	1	170	110	1	2	4	20	80.3	1	2	55	55	6	8	0	1	0	10.8	8.23	465	#NULL!	6.8	#NULL!	1092	3
4	1	severe malaria	8	3	#NULL!	20	3	2		2	2	2	1	0	2	1	2	2	2	2	1	2	artesunate		2	#NULL!	#NULL!	2	5	5	17	107	3	2	18	18	6	2	3	1	0	5.7	15.6	187	137	4.9	#NULL!	653	3
3	0	aki	2	2	#NULL!	13	6	2		2	2	2	1	1	2	2	2	1	2	2	1	2	pen v,amoxyl		1	120	80	2	6	1	16	37.6	1	2	33	33	6	8	0	1	0	6.3	24.1	763	139	6.2	43	1195	3
4	0	aki	7	3	120	20.8	8	2		2	2	2	2	1	2	2	1	2	2	2	1	2	artesunate, coartem		2	90	60	2	6	1	23	82	1	2	24	24	7	8	0	1	0	6.4	19.3	437	#NULL!	#NULL!	80.2	1053	3
3	1	aki	4	2	#NULL!	15.2	5	2		2	2	2	2	1	2	2	1	2	2	2	1	2	artesunate, cefotaxime	difficulty breathing	2	104	56	4	6	1	21	45	1	2	28	28	7	8	0	1	0	7.9	14.9	104	131	5.1	#NULL!	269	3
1	1	nephrotic syndro	8	3	117	23.3	10	2		2	1	2	2	1	2	1	1	2	2	2	2	2	brufen,coatem, erythromicin		1	140	100	2	3	3	31	43	1	2	34	165	6	8	0	1	0	6.5	13.6	233	#NULL!	#NULL!	#NULL!	293	3
2	0	aki	12	4	#NULL!	19.2	21	2		2	2	2	2	0	2	2	2	1	2	2	2	2	artesunate,coartem	vomiting	1	130	70	2	1	2	4	79	1	2	11	19	7	8	0	1	0	8	14.9	406	130	3.9	#NULL!	798	3
2	0	aki	3	2	#NULL!	12	6	2		2	2	2	1	1	2	2	2	1	2	2	2	2	herbal,cefotaxime,lasix	abdominal pain	1	120	60	1	6	1	12	66	1	2	16	25	7	8	0	1	0	11	15.1	266	132	6.3	48	811	3
2	0	aki	4	2	#NULL!	12	3	2		2	2	2	2	1	2	2	2	1	2	1	1	2	artesunate	epistaxis	1	100	60	2	3	5	7	82	1	2	13	13	7	8	0	1	0	5.8	36.9	75	140	6.7	#NULL!	1045	3
2	0	anuria/malaria	10	3	#NULL!	20	5	2		2	2	2	2	0	2	1	1	2	2	2	2	2	coartem	dehydrated	1	138	69	2	4	5	17	62	1	2	18	28	6	8	0	1	0	9.8	25.4	74	#NULL!	#NULL!	67	1045	3
2	0	aki	4	2	#NULL!	18.1	14	2		2	2	2	2	1	2	2	1	2	2	2	1	1	coartem	vomiting	2	86	46	2	2	2	19	219	4	2	21	21	7	4	3	1	0	5.3	12	610	133	#NULL!	#NULL!	1337	3
2	0	aki	5	2	#NULL!	13.5	3	2		2	2	2	2	1	2	2	2	2	2	2	1	2	quinin,promethazine	dhydrated	2	103	70	2	2	3	47	348	4	2	48	61	7	7	4	0	1	5.2	19	75	134	5.7	#NULL!	936	3
2	0	abdominal trauma	7	3	#NULL!	26.1	1	2		2	2	2	2	1	2	2	2	1	2	2	2	2	x-pen,gentamicin,flagyl	abdominaltrauma	1	127	97	2	6	1	31	1118	5	1	31	31	8	7	2	0	1	13.4	21.6	574	#NULL!	#NULL!	17.4	888	3
1	1	aki	0.5	1	#NULL!	5.39	3	1	renal mass	2	2	2	2	1	1	2	2	1	2	2	2	2	cefotaxime,flagyl		1	113	49	157	136	1	2	195	5	4	3	3	8	1	1	0	1	4	44	776	#NULL!	#NULL!	13	191	3
1	1	severemalaria	8	3	134	19	3	2		2	2	2	2	0	1	2	1	2	2	1	2	2	coartem	hypoglycaemia	2	#NULL!	#NULL!	2	6	1	7	54	1	2	18	98	6	8	0	1	0	5.7	16.8	54	131	4.9	38.6	317	3
2	1	aki	10	3	132	32.4	14	2		2	2	2	2	1	2	2	1	2	2	2	2	2	artesunate,cefotaxime		2	#NULL!	#NULL!	2	3	5	403	426	5	3	58	403	4	5	4	0	1	10.3	6.58	423	118	5	60	1642	3
1	1	severe malaria	14	4	#NULL!	46.2	1	2		2	2	2	2	0	2	1	2	2	2	2	2	1		chest pain	2	135	70	2	4	5	9	90.5	1	2	20	23	6	8	0	1	0	5.6	9	44	#NULL!	#NULL!	19	139	2
2	0	aki	10	3	122	24.5	11	1	RVD	2	2	2	2	1	2	2	2	1	2	1	2	1	quinin, artesunate,coartem	vomiting,epistaxis,diarheoa	2	103	57	2	6	1	41	774	5	2	47	102	9	7	4	1	0	7.5	18.6	121	117	3.49	#NULL!	1325	3
1	0	aki	12	4	#NULL!	28	21	2		2	2	2	2	0	2	2	2	1	2	2	2	2	artesunate		2	109	62	2	6	1	119	426	5	3	87	350	8	1	1	0	1	6.8	8.7	434	#NULL!	#NULL!	#NULL!	1919	3
2	1	aki	13	4	#NULL!	56	21	2		2	2	2	2	1	2	1	2	1	2	2	2	2	coartem	vomiting, hematochezia	1	146	70	2	6	1	14	157	3	2	22	105	9	2	3	1	0	6.7	11.5	430	126	4.7	#NULL!	1878	3
2	0	gastc outletobst	5	2	106	14.9	28	1	scd	2	2	2	1	1	2	2	1	1	2	2	2	1	hydroxyurea,deltaprim	vomiting	2	113	70	2	3	5	10	718	5	5	10	10	6	3	5	0	1	4	3.59	106	135	4.49	#NULL!	537	3
1	0	aki	7	3	113	24.1	14	2		2	2	2	1	1	2	2	1	2	2	2	2	2	ceftriaxone,artesunate,coartem	vomiting,epistaxis	2	135	105	2	1	2	17	210	4	2	18	34	9	4	3	1	0	9.9	14.4	619	#NULL!	#NULL!	#NULL!	1024	3
1	0	aki	6	3	#NULL!	22	4	2		2	2	2	2	1	2	2	2	1	2	2	2	2	coartem,artesunate	vomiting	1	143	112	2	2	2	34	192	4	2	34	34	6	3	3	1	0	11.5	8.4	668	#NULL!	#NULL!	27.8	780	3
2	0	aki	8	3	104	14.7	7	1	RVD	2	2	2	2	1	2	1	1	2	2	1	1	1	quinin		2	90	60	2	6	1	28	53	1	2	46	110	9	2	0	1	0	#NULL!	#NULL!	#NULL!	131	3.5	#NULL!	650	3
1	0	aki	7	3	118	23.5	14	2		2	2	2	2	1	2	2	2	1	2	2	2	1	coartem	vomiting	1	139	93	4	3	2	68	609	5	1	78	78	7	7	4	0	1	6.4	4.4	298	#NULL!	#NULL!	46.2	1049	3
1	0	aki	3	2	92	12.7	14	2		2	2	2	2	1	2	2	2	1	2	2	1	2	herbal,coartem,artesunate,cefo		2	97	59	2	3	2	6	61	1	2	12	12	9	8	0	1	0	7.1	6.1	264	#NULL!	#NULL!	40	631	3
2	1	aki	7	3	#NULL!	17	6	2		2	2	2	2	1	2	2	1	2	2	2	2	1	artesunate,xpen	haematochezia	2	90	47	2	1	1	11	43	1	2	17	37	7	8	0	1	0	4.2	20.4	70	124	#NULL!	#NULL!	502	3
1	0	aki	3.9	2	104.2	19	30	2		2	2	2	2	1	2	1	1	2	2	2	2	2		dysuria	1	136	100	2	1	2	69	53	1	2	69	119	7	8	0	1	0	9.4	12.6	492	#NULL!	#NULL!	46.5	1367	3
1	0	aki	11	4	158	47.7	7	2		2	2	2	2	0	1	2	2	1	2	2	2	2	diclofenac,coartem,artesunate	vomiting, hematochezia	2	108	63	2	6	1	14	112	3	2	15	20	7	2	3	1	0	8.9	18.9	115	#NULL!	#NULL!	35	1040	3
1	0	aki	10	3	#NULL!	20.9	3	2		2	2	2	2	0	1	1	2	2	2	2	2	1	artesunate,coartem	abdomial pain	2	100	66	2	6	1	14	58	1	2	14	19	7	2	0	1	0	11.6	12.6	45	#NULL!	#NULL!	#NULL!	186	2
1	0	aki	5.5	3	#NULL!	21	8	1	RVD	2	1	2	2	0	1	2	1	2	2	2	2	2	artesunate, AZT,3TC,DTG		2	90	50	2	6	1	11	125	3	2	11	11	7	4	3	1	0	3.9	56.3	196	#NULL!	#NULL!	100	1321	3
1	0	aki	11	4	129.5	28.4	7	2		2	2	2	2	1	2	2	1	2	2	2	2	2	artesunate		2	104	76	2	4	5	12	153	3	2	12	40	6	4	3	1	0	7.3	20.1	471	#NULL!	#NULL!	#NULL!	1465	3
1	0	aki	8	3	116	21	14	2		2	2	2	2	1	2	2	2	1	2	2	2	2	artesunate, coatem		2	109	62	2	6	1	22	193	4	2	23	27	7	4	3	1	0	8.4	13.7	253	130	4.1	63	1038	3
1	1	aki	5	2	156	22	5	2		2	2	2	2	1	2	2	2	1	2	2	2	2			1	132	97	2	6	1	14	212	4	2	60	65	6	7	4	0	1	6.9	8	337	#NULL!	#NULL!	#NULL!	1191	3
1	0	aki	5	2	#NULL!	17.4	8	2		2	2	2	2	1	2	2	2	1	2	2	2	2	artesunate		2	103	79	2	3	5	43	918	5	1	63	63	7	7	4	0	1	6.1	14.9	487	133	#NULL!	40.8	901	3
2	0	aki	4	2	#NULL!	14.8	4	2		2	2	2	2	1	1	2	2	2	2	1	2	2	artesunate, mebendazole		2	108	63	4	6	1	7	799	5	2	18	18	6	3	5	0	1	5.5	7.9	32	#NULL!	#NULL!	19	780	3
2	0	aki	5	2	105	20.2	14	2		2	2	2	2	1	2	2	2	1	2	2	2	2	antimalarial		2	#NULL!	#NULL!	2	2	4	9	165	4	2	13	20	6	2	3	1	0	6	13.7	708	#NULL!	#NULL!	#NULL!	1053	3
3	0	aki	7	3	121	27.5	21	2		2	2	2	2	1	2	2	1	2	2	2	2	2	prdnsolone		1	169	109	1	3	5	38	610	5	1	38	38	8	7	4	0	1	5.6	13.7	215	132	5.8	47	1150	3
3	0	aki	13	4	142	39.3	14	2		2	1	2	2	1	2	2	1	2	2	2	2	2	xpenicillin, nifedipine,lasix		1	#NULL!	#NULL!	2	6	1	36	768	5	1	63	77	7	7	4	0	1	6.9	11.3	118	139	9	47	1742	3
2	1	aki	11	4	#NULL!	17	7	1	RVD	2	2	2	2	0	2	2	2	2	2	2	2	2		dspneoa, weakness	2	110	70	2	1	2	0	33	1	2	8	12	1	8	0	1	0	9	15.7	584	132	2.4	20	628	3
1	1	heart failure	11	4	#NULL!	35	3	2		2	2	2	2	0	2	2	2	2	2	2	2	2		dspneoa	1	160	59	1	3	2	0	104	2	2	15	45	6	3	3	1	0	14.1	5.02	366	142	5.3	19	150.6	2
1	1	aki	6	3	#NULL!	22	4	2		2	2	2	2	0	1	2	2	2	2	1	1	1	cefotaxime, artesunate,coartem		2	60	32	2	6	1	0	44	1	2	9	35	7	8	0	1	0	7.8	12.8	186	138	4.5	62	658	3
1	1	severe pneumonia	12	4	154	55	6	2		2	2	2	1	0	2	2	2	2	2	2	1	1	cefotaxime,hydrocortisone	abdominal pain	2	117	70	2	6	1	0	59	1	2	15	750	1	8	0	1	0	9	15.2	43	135	4.1	9.4	84	4
4	1	aki	0.8	1	#NULL!	7.2	30	2		2	2	2	2	0	2	2	2	1	2	2	1	2	dopamine,ciprobid,cefotaxime		2	#NULL!	#NULL!	2	6	1	6	120	4	2	6	27	6	2	3	1	0	3.6	35	290	#NULL!	#NULL!	#NULL!	594	3
1	0	aki	6	3	119	25.3	16	2		2	2	2	2	1	2	2	1	2	2	2	2	2	coartem,artesunate		2	105	71	2	3	5	21	1066	5	2	22	89	8	1	1	0	1	6.7	21	594	#NULL!	#NULL!	#NULL!	1319	3
2	1	aki	11	4	154	45.5	4	2		2	2	2	2	1	2	2	1	2	2	2	2	2	lasix		1	139	101	#NULL!	4	5	1	398	5	4	2	2	8	1	1	0	1	10.9	15	302	#NULL!	#NULL!	#NULL!	390	3
1	0	aki	9	3	#NULL!	23.6	14	2		2	2	2	2	1	2	2	2	1	2	2	2	2	artesunate,coartem,lasix		2	95	65	2	3	5	39	421	5	3	39	170	8	5	1	0	1	6.5	11.5	758	#NULL!	#NULL!	65	1230	3
1	0	severe malaria	16	4	#NULL!	52	6	2		2	2	2	2	0	2	2	2	2	2	2	2	2	quinine,flagyl		2	#NULL!	#NULL!	2	1	2	3	76	1	2	24	120	6	8	0	1	0	5.9	10.2	163	128	3.5	#NULL!	1137	3
1	0	ADH had no cathe	6	3	110	20.3	18	2		2	2	2	2	1	2	2	2	1	2	2	2	1	quinine,artesunate,coartem ,para		2	105	79	2	4	2	16	603	5	2	23	330	6	7	4	0	1	7.1	9.6	537	#NULL!	#NULL!	37.6	1158	3
1	0	aki	4	2	94	16.3	4	2		2	2	2	2	1	1	1	1	2	2	1	2	2	artesunate,lasix		2	112	75	1	4	5	0	154	4	2	7	7	7	4	3	1	0	6.1	29.3	197	125	6.1	33	685	3
1	0	ckd run out supp	15	4	#NULL!	53.5	10	2		2	2	2	2	1	2	2	1	1	2	2	2	1			2	131	74	2	1	4	0	263	4	2	7	7	7	4	3	1	0	5.3	12.1	255	#NULL!	#NULL!	38	794	3
2	1	severe malaria	16	4	#NULL!	55.4	4	2		2	2	2	2	0	2	1	2	2	2	2	1	2	artesunate	vomiting	2	120	73	2	4	2	0	55	1	2	15	23	6	8	0	1	0	10.7	2.7	17	#NULL!	#NULL!	#NULL!	267	3
4	0	dialysis	5.2	3	#NULL!	17.4	14	2		2	2	2	2	1	2	1	1	2	2	2	1	2	nifedipine		1	96	60	2	6	1	0	443	5	2	9	9	7	4	3	1	0	6.4	12	1011	#NULL!	#NULL!	#NULL!	1109	3
4	0	aki	12	4	#NULL!	26.1	5	2		2	2	2	2	0	2	1	2	2	2	2	1	1	flagyl, cipro	diarrheoa	2	99	59	2	6	1	0	70	1	2	16	21	6	8	0	1	0	6.8	33	217	126	5.3	#NULL!	1046	3
4	0	aki	15	4	#NULL!	59.2	21	2		2	2	2	2	1	2	2	1	2	2	2	2	2	herbal		2	#NULL!	#NULL!	2	6	1	0	265	4	2	12	12	7	4	3	1	0	7.2	33	365	126	4.2	#NULL!	1788	3
4	0	aki	15	4	#NULL!	51	3	2		2	2	2	2	0	2	2	1	2	2	2	1	2	artesunate,lasix		2	108	66	2	4	5	0	239	4	2	12	12	7	4	3	1	0	7.7	11.7	95	137	3.6	48	793	3
4	0	PUV	7	3	#NULL!	15.6	270	2		2	2	2	2	0	2	2	2	2	2	2	2	2	cefotaxime	cloudy urine	2	104	71	2	3	2	0	87	1	2	26	26	7	8	0	1	0	6.4	15.5	674	#NULL!	#NULL!	46	684	3
2	1	aki	9	3	#NULL!	21.3	6	2		2	2	2	1	1	2	2	2	2	2	2	1	2	flagyl,xpen,lasix,omeprazole		2	100	70	2	3	3	0	44.8	1	2	17	17	6	8	0	1	0	2.3	11	395	#NULL!	#NULL!	#NULL!	1346	3
2	0	aki	5	2	51.8	16	7	2		2	2	2	2	0	2	2	2	2	2	2	1	1	artesunate		2	100	60	1	6	1	0	171	5	2	7	7	7	4	3	1	0	2	21.7	270	#NULL!	#NULL!	#NULL!	403	3
2	1	severe malaria	12	4	#NULL!	34	3	2		2	2	2	2	0	2	1	2	2	2	2	1	1	artesunate	jaundice	2	116	60	2	6	1	0	60	1	2	16	16	6	8	0	1	0	4.8	18.5	96	#NULL!	#NULL!	#NULL!	417	3
2	1	severe malaria	12	4	#NULL!	26	3	2		2	2	2	2	0	2	1	2	2	2	2	2	1	coartem		2	#NULL!	#NULL!	2	6	1	0	1042	5	2	17	17	6	2	5	0	1	9.5	8.2	71	#NULL!	#NULL!	#NULL!	566	3
4	1	anaemia	5	2	106	15.6	6	2		2	2	2	2	0	2	2	2	2	2	2	1	1	coartem, cetrizin ,flagyl		2	#NULL!	#NULL!	2	6	1	12	182	4	2	26	110	6	7	4	1	0	6.2	22	146	#NULL!	#NULL!	#NULL!	879	3
3	0	AGN/scabies	8	3	127	27.5	14	1	scabies	2	1	2	2	1	2	2	1	2	2	2	2	2	nifedipine,lasix,benzyl benzoate		1	132	87	2	4	5	0	45	1	2	13	265	1	2	0	1	0	9.8	9.6	454	138	4.8	#NULL!	344	3
3	0	heart disease	7	3	119.3	25	14	2		2	2	2	2	1	2	1	1	2	1	2	2	2		haematochaezia	2	#NULL!	#NULL!	2	6	1	0	468	4	2	47	364	2	7	4	0	1	9.1	23.4	188	#NULL!	#NULL!	39.1	405.7	3
2	0	aki	4	2	#NULL!	15.1	21	2		2	2	2	2	1	2	2	2	2	2	2	2	2	nifedipine,enalapril,lasix,amoxy		1	124	96	2	4	5	5	23	1	2	26	30	6	2	0	1	0	6.6	17.8	314	141	5.2	#NULL!	487	3
2	1	aki	13	4	#NULL!	32.6	7	2		2	2	2	2	1	2	2	2	2	2	2	1	2	artesunate,quinine		1	100	60	2	1	1	0	294	4	2	3	8	6	2	3	1	0	5.9	6.8	77	137	3.9	#NULL!	759	3
1	1	brake fluid inge	14	4	#NULL!	45.5	3	2		2	2	2	2	0	2	2	2	2	2	2	2	2		acidotic breathing	2	140	60	2	4	5	0	173	3	2	15	15	6	2	3	1	0	15.8	42	337	141	8.5	9	189	2
3	0	PSAGN	13	4	#NULL!	39.3	14	1	scabies	2	1	2	2	1	2	2	1	2	2	2	2	2	nifedipine,lasix		1	107	67	2	4	3	50	768	5	1	77	77	8	7	4	0	1	6.9	11.3	118	#NULL!	#NULL!	#NULL!	1742	3
1	0	aki	8	3	#NULL!	25	14	2		2	2	2	2	1	2	2	2	1	2	2	2	2	ciprobid,hloramphenical	bloody diarrheoa	2	95	55	2	1	2	0	175	3	2	24	24	7	2	3	1	0	7.3	5.8	668	132	4.8	61	560	3
1	1	aki	10	3	#NULL!	#NULL!	14	2		2	2	2	2	1	1	2	1	2	2	1	1	1	coartem		2	100	50	2	6	1	0	42	1	2	11	270	6	2	0	1	0	4.8	3.6	69	135	3.6	31	602	3
4	0	dialysis	9	3	#NULL!	28.7	14	2		2	2	2	2	1	2	2	2	1	2	2	2	2	herbal		1	#NULL!	#NULL!	1	6	1	60	903	5	1	30	40	7	7	4	0	1	4.5	6	340	138	7.4	53	1455	3
4	0	aki	7	3	119	20.1	10	2		2	2	2	2	1	2	2	2	1	1	2	2	2	artesunate		2	86	50	2	6	1	0	142	3	2	11	11	7	2	3	1	0	8.3	7.2	511	137	6.6	#NULL!	1314.8	3
2	1	aki	11	4	#NULL!	17	7	1	RVD preHAART	2	2	2	2	0	2	2	2	2	2	2	2	2			2	110	70	2	1	2	0	64	1	2	8	12	7	2	0	1	0	9	15.7	584	129	2.6	20	344	3
4	0	aki	13	4	154.5	44.7	4	2		2	2	2	2	0	2	2	2	1	2	2	2	2			1	139	92	1	6	1	0	137	3	2	12	12	7	4	3	1	0	9.9	10.7	122	134	3.8	#NULL!	618	3
4	0	severe anaemia	4.8	2	108	18.8	7	2		2	2	2	1	1	2	2	2	2	2	2	1	2	quinine,flagyl		2	#NULL!	#NULL!	2	6	1	0	51	1	2	14	27	7	4	0	1	0	7.1	21	87	#NULL!	#NULL!	46	733	3
3	0	for fbc	7	3	#NULL!	23.5	28	2		2	2	2	2	1	2	2	2	2	2	2	2	2	coartem,prednisolone		1	#NULL!	#NULL!	1	4	5	42	547	5	5	41	41	6	3	5	0	1	4.6	11.1	525	#NULL!	#NULL!	28	869	3
1	1	CKD	2.5	2	#NULL!	13.3	7	2		2	2	2	2	0	2	2	2	2	2	2	2	2		dysuria,poor stream	2	#NULL!	#NULL!	2	6	1	0	76	1	2	10	100	1	8	0	1	0	5.1	20.9	1631	#NULL!	#NULL!	#NULL!	615	3
3	1	aki	0.3	1	#NULL!	6.2	7	2		2	2	2	1	0	2	2	2	1	2	2	2	2	herbal		2	#NULL!	#NULL!	4	6	1	0	2.2	1	2	20	260	1	8	0	1	0	9.7	22.7	281	185	5.8	#NULL!	756	3
1	1	aki	7	3	#NULL!	26	5	2		2	2	2	2	1	2	2	2	1	2	2	2	2	artesunate,paracetamol, xpen		2	#NULL!	#NULL!	2	6	1	10	65	1	2	20	35	6	8	0	1	0	10.5	4.5	119	127	6	65	980	3
1	0	aki	10	3	124	22.8	12	2		2	2	2	1	0	2	1	2	2	2	2	2	2	coartem	vomiting	2	#NULL!	#NULL!	1	3	2	0	115	3	2	8	8	7	4	3	1	0	6.7	16.5	991	140	4.17	#NULL!	542	3
3	1	aki	6	3	108	22.1	6	2		2	2	2	2	1	2	1	2	2	2	2	2	2			1	#NULL!	#NULL!	2	3	5	0	49	1	2	6	38	6	2	0	1	0	#NULL!	#NULL!	#NULL!	#NULL!	#NULL!	9.4	101	1
2	0	aki glomerulonep	11	4	134	32	21	2		2	2	2	2	1	2	1	2	2	2	2	2	2			1	#NULL!	#NULL!	1	3	5	0	312	4	2	39	345	2	2	3	1	0	9.6	24	701	137	3.96	#NULL!	219	3
2	0	aki	9	3	121	21	14	2		2	2	2	2	1	2	2	2	2	2	2	1	2	coartem,quinine		2	100	78	2	1	5	8	85	1	2	17	17	7	8	0	1	0	5	8	389	#NULL!	#NULL!	#NULL!	1506	3
3	0	SLE with SRNS	13	4	149	49.6	7	1	Systemic lupus erythematosus	2	1	2	2	1	2	2	2	2	1	2	2	1	methotrexate		1	118	73	1	4	4	0	45	1	2	9	720	1	8	0	1	0	8	7.6	138	124	4.3	#NULL!	307	3
4	1	aki	3	2	#NULL!	12	14	2		2	2	2	1	1	2	2	2	2	2	2	1	2	xpen,folate,paracetamol		1	146	90	2	5	4	0	87	1	2	23	250	6	7	4	0	1	6.8	9.9	510	136	4.4	23	364	3
4	0	CKD	14	4	149	52	8	2		2	1	2	2	1	2	2	2	2	2	2	1	2	ceftriaxone	epistaxis,hallucinations	1	123	84	2	1	2	0	299	4	2	73	82	6	7	4	0	1	4.8	13.1	246	142	3.45	41	904.8	3
1	1	macroscopic haem	14	4	#NULL!	33.5	30	1	recurrent haematuria	2	2	2	2	0	2	1	2	2	2	2	2	1			2	113	85	2	1	2	0	65	1	2	9	31	6	8	0	1	0	9.3	4.5	322	135.2	4	18.2	597	3
4	0	aki	14	4	155	43	60	1	tuberculosis	2	2	2	2	0	2	2	1	2	2	2	2	2	antituberculous drugs		2	127	67	2	3	5	5	427	4	2	35	56	6	3	5	0	1	6.5	27	444	139	6.1	29	757	3
4	0	aki	3	2	#NULL!	16	5	2		2	2	2	2	0	1	1	2	2	2	1	1	2	artesunate,phenobarb		2	86	51	2	6	1	1	23	1	2	14	14	7	8	0	1	0	#NULL!	#NULL!	#NULL!	130	4.4	35	747	3
4	0	aki	5	2	102	17.6	5	1	RVD	2	2	2	2	1	2	2	2	1	2	2	1	1	ABC,£TC,EFV,artesunate,coartem	vomiting	2	#NULL!	#NULL!	2	6	1	0	170	4	2	13	13	7	4	3	1	0	4.5	14.5	272	#NULL!	#NULL!	#NULL!	972	3
1	0	aki	5	2	115	17.3	2	2		2	2	2	2	0	2	2	2	2	2	1	1	2	artesunate,quinine	vomiting,jaundice	2	#NULL!	#NULL!	2	2	4	0	76	1	2	5	5	7	8	0	1	0	12.5	9.7	348	#NULL!	#NULL!	#NULL!	252	2
2	1	aki	8	3	114	21	7	2		2	2	2	2	1	2	2	2	2	2	2	2	2			1	100	80	1	3	4	0	63	1	2	5	7	6	8	0	1	0	11.2	7	539	138	6.7	42	379.9	3
1	1	cerebral malaria	7	3	128	25	7	2		2	2	2	2	0	2	2	2	2	2	1	1	1	artesunate,diazepam	vomiting	2	90	40	2	6	1	18	48.5	1	2	20	25	1	8	0	1	0	8	3.58	25	#NULL!	#NULL!	#NULL!	217	3
1	0	aki	15	4	#NULL!	52.6	10	2		2	2	2	2	0	2	1	1	2	2	2	1	2	artesunate		1	137	81	1	6	1	11	67	1	2	14	45	7	8	0	1	0	10	12.5	230	#NULL!	#NULL!	35	1631	3
2	0	aki	12	4	120	21.3	7	2		2	2	2	2	1	2	2	1	2	2	2	1	1	artesunate,coartem,ceftriaxone	vomiting	2	120	78	2	2	5	15	221	2	2	16	16	7	4	3	1	0	6.3	8.1	882	129	6.7	#NULL!	1776	3
4	0	aki	3	2	83	10.5	3	2		2	2	2	2	1	2	2	2	2	2	2	1	2	cortem	dyspnoea	2	104	69	2	6	1	18	50	1	2	19	19	7	8	0	1	0	6.1	11	123	133	4.08	#NULL!	651	3
2	0	aki	10	3	122	24.5	7	1	HIV	2	2	2	2	0	2	2	2	1	2	1	2	2		dyspnoea,epitaxis	2	116	80	2	6	1	40	774	5	2	55	94	6	7	4	0	1	7.5	18.5	121	117	3.4	#NULL!	1325	3
1	0	aki	12	4	#NULL!	41.6	12	2		2	2	2	2	1	2	2	2	2	2	1	2	1	nifedipine,lasix,paracetamol		1	136	97	1	4	4	21	1215	5	5	26	26	6	3	5	0	1	6.6	10	170	#NULL!	#NULL!	#NULL!	1864	3
4	1	nephrotic syndro	14	4	135	30.9	300	1	scabies	2	1	2	2	1	2	2	2	2	2	2	2	2	prednisolone,lasix		1	227	168	1	4	5	39	486	5	1	46	60	8	9	2	0	1	#NULL!	#NULL!	#NULL!	144	3.3	21	680	3
[truncated: 25 more columns]
