# Supplementary material for: Malaria is the leading cause of acute kidney injury among a Zambian paediatric renal service cohort retrospectively evaluated for aetiologies, predictors of the need for dialysis, and outcomes
Source: PLoS One. 2023 Oct 25;18(10):e0293037. doi: 10.1371/journal.pone.0293037 (PMC10599569; doi:10.1371/journal.pone.0293037)
Supplement: S2 File — (XLSX) [file pone.0293037.s004.xlsx]

## Sheet: outcome of peritoneal catheter 
studynumber	Dateinsertion	Whoinserted	IndicUremic	Indicblocked	Indictfluidoverload	Indichyperkalemia	Indicacidosis	IndicBlood	IndicAnuria	IndicMODS	Whereinserted	typeanasthetic	Daysused	Typecatheter	complication	peritonitis	organism	Bleeding	primarynonfunction	omentalblock	dislodged	Leak	Sepsis	woundinfection	peroratedviscus	extrusionomentum
3	2019-05-20	1	2	2	1	2	2	2	2	2	1	1	300	1	1	1		2	2	2	2	2	2	2	2	2
169	2017-03-03	3	2	2	2	2	2	1	2	2	3	2	3	2	1	1		2	2	2	2	2	1	2	2	2
187	2020-03-02	3	2	2	1	1	1	2	1	1	5	1	3	1	0	2		2	2	2	2	2	2	2	2	2
179	2017-06-20	3	2	2	2	2	2	2	1	2	5	1	27	2	1	1		2	2	2	2	1	2	2	2	2
1	2019-05-24	1	2	2	2	2	2	1	2	2	1	1	45	1	0	2		2	2	2	2	2	2	2	2	2
6	2019-04-13	3	2	2	1	2	2	2	2	2	1	1	17	2	1	1		2	2	1	2	2	2	2	2	2
81	2018-04-24	3	1	2	2	2	2	2	1	2	2	3	2	2	0	2		2	2	1	2	2	2	2	2	2
81	2018-04-26	3	2	1	2	2	2	2	2	2	2	3	14	2	0	2		2	2	2	2	2	2	2	2	1
78	2018-06-14	1	2	2	1	1	2	2	2	2	2	1	2	1	1	2		2	2	1	2	2	2	2	2	2
78	2018-06-16	3	2	1	2	2	2	2	2	2	2	1	10	1	0	2		2	2	2	2	2	2	2	2	1
75	2018-06-28	1	2	2	2	1	2	2	2	2	2	3	2	1	1	2		1	2	1	2	2	2	2	2	2
75	2018-06-30	3	2	1	2	2	2	2	2	2	1	1	2	1	1	2		2	2	1	2	2	2	2	2	2
75	2018-07-01	1	2	1	2	2	2	2	2	2	1	1	14	1	0	2		2	2	2	2	2	2	2	2	2
82	2018-05-11	3	2	2	2	2	2	1	2	2	1	1	4	2	0	2		2	2	2	2	2	2	2	2	2
11	2019-03-23	1	2	2	1	2	2	1	2	2	1	1	21	1	1	1		2	2	2	2	2	2	2	2	2
102	2018-09-19	3	2	2	1	2	2	2	2	2	2	1	9	2	1	2		2	2	1	2	2	2	2	2	2
102	2018-09-27	3	2	1	2	2	2	2	2	2	1	1	13	2	1	1		2	2	2	2	2	2	2	2	2
97	2018-10-10	3	1	2	2	2	2	2	2	2	1	1	8	2	1	2		2	2	1	2	2	2	2	2	2
97	2018-10-18	1	2	1	2	2	2	2	2	2	1	1	14	1	1	1		2	2	2	2	2	2	2	2	2
104	2018-09-01	3	2	2	1	1	2	2	2	2	2	1	16	1	1	1		2	2	2	2	2	2	2	2	2
115	2017-12-26	3	2	2	2	2	2	1	2	2	3	2	1	2	1	2		2	2	1	2	2	2	2	2	2
115	2017-12-27	3	2	1	2	2	2	2	2	2	1	1	1	2	1	2		2	2	1	2	2	2	2	2	2
115	2017-12-28	3	2	1	2	2	2	2	2	2	3	2	12	2	0	2		2	2	2	2	2	2	2	2	2
129	2017-06-28	3	2	2	2	1	2	2	2	2	2	3	20	2	0	2		2	2	2	2	2	2	2	2	2
178	2017-04-08	3	2	2	1	2	2	2	2	2	1	3	0	2	1	2		2	1	2	2	1	2	2	2	2
178	2017-04-09	3	2	1	1	2	2	2	2	2	1	3	0	2	1	2		2	1	2	2	1	2	2	2	2
178	2017-04-09	3	2	1	1	2	2	2	2	2	1	3	0	2	1	2		2	1	2	2	1	2	2	2	2
178	2017-04-10	1	2	1	1	2	2	2	2	2	1	1	14	1	1	1		2	2	2	2	2	2	2	2	2
15	2019-06-18	1	1	2	1	2	2	2	2	2	1	1	45	1	1	1		2	2	2	2	2	2	2	2	2
170	2017-03-11	3	2	2	1	2	2	2	2	2	2	3	2	2	1	2		2	2	1	2	2	2	2	2	2
170	2017-03-13	3	2	1	2	2	2	2	2	2	2	3	5	2	1	2		2	2	1	2	1	2	2	2	2
170	2017-03-18	3	2	1	2	2	2	2	2	2	3	2	5	2	1	1		2	2	2	2	2	2	2	2	2
168	2017-03-04	2	2	2	1	2	2	2	2	2	2	1	5	2	1	1		2	2	2	2	1	2	2	2	2
167	2020-02-12	3	2	2	2	1	2	2	2	2	2	1	4	2	0	2		2	2	2	2	2	2	2	2	2
167	2020-02-16	3	2	1	2	2	2	2	2	2	2	2	9	2	1	1		2	2	1	2	2	2	2	2	2
14	2019-03-01	3	2	2	1	2	2	2	2	2	3	2	1	2	1	2		2	2	1	2	2	2	2	2	2
14	2019-03-02	3	2	1	1	2	2	2	2	2	1	1	5	2	1	2		2	2	1	2	2	2	2	2	2
14	2019-03-07	3	2	1	1	2	2	2	2	2	1	1	4	2	1	2		2	2	1	2	2	2	2	2	2
14	2019-03-11	3	2	1	1	2	2	2	2	2	1	1	5	2	1	2		2	2	1	2	2	1	2	2	2
14	2019-03-16	3	2	1	2	2	2	2	2	2	1	1	7	2	1	2		2	2	1	2	2	1	2	2	2
14	2019-03-23	3	2	1	2	2	2	2	2	2	1	1	31	1	0	2		2	2	2	2	2	2	2	2	2
30	2019-07-27	1	2	2	1	2	2	2	2	2	1	1	26	1	1	1		2	2	2	2	2	2	2	2	2
51	2018-03-14	3	2	2	2	1	2	2	2	2	1	3	12	2	0	2		2	2	2	2	2	2	2	2	2
64	2018-01-29	3	2	2	1	2	2	2	2	2	2	1	12	2	0	2		2	2	2	2	2	2	2	2	2
65	2019-06-16	3	2	2	2	1	2	2	2	2	4	1	12	1	1	2		2	2	1	2	2	2	2	2	2
65	2019-06-28	3	2	1	2	2	2	2	2	2	1	1	26	1	1	1		2	2	2	2	2	2	2	2	2
120	2018-04-28	3	2	2	2	2	2	1	2	2	1	1	16	2	1	2		2	2	1	2	2	2	2	2	2
120	2018-05-13	3	2	1	2	2	2	2	2	2	1	3	5	2	1	2		2	2	1	2	2	2	2	2	2
120	2018-05-07	3	2	1	2	2	2	2	2	2	1	1	11	2	0	2		2	2	2	2	2	2	2	2	2
328	2021-02-10	1	2	2	1	2	2	2	2	2	1	1	2	1	1	2		2	2	1	2	2	2	2	2	2
328	2021-02-12	1	2	1	2	2	2	2	2	2	1	1	19	1	0	2		2	2	2	2	2	2	2	2	2
316	2020-07-30	3	2	2	1	2	2	2	2	2	1	1	37	1	1	1		2	2	2	2	2	2	2	2	2
248	2020-01-02	3	2	2	1	2	2	2	2	2	1	1	7	2	1	1		2	2	1	2	2	2	2	2	2
248	2020-01-10	3	2	1	2	2	2	2	2	2	3	2	300	1	0	2		2	2	2	2	2	2	2	2	2
394	2021-10-15	3	2	2	2	1	2	2	2	2	1	1	13	1	1	1		2	2	2	2	2	2	2	2	2
378	2021-06-08	3	2	2	1	2	2	2	2	2	1	1	5	2	0	2		2	2	2	2	2	2	2	2	2
324	2021-09-30	3	2	2	1	2	1	2	2	2	1	1	5	1	1	2		1	2	1	2	1	2	2	2	2
324	2021-10-04	3	2	1	2	2	2	2	2	2	1	1	1	2	1	2		2	1	2	2	2	2	2	2	2
324	2021-11-03	3	2	1	2	2	2	2	2	2	1	1	47	1	0	2		2	2	2	2	2	2	2	2	2
409	2022-01-21	3	2	2	1	2	2	2	2	2	1	1	0	1	1	2		2	1	2	2	2	2	2	2	2
409	2021-12-14	3	2	1	2	2	2	2	2	2	1	1	0	1	1	2		1	1	2	2	2	2	2	2	2
409	2021-01-10	3	2	1	2	2	2	2	2	2	1	1	20	1	1	2		2	2	1	2	2	2	2	2	2
408	2021-11-08	2	2	2	2	1	2	2	2	2	1	1	29	1	1	1		2	2	1	2	2	2	2	2	2
370	2020-10-04	3	2	2	1	2	2	2	2	2	1	1	2	2	1	2		2	2	1	2	2	2	2	2	2
370	2020-10-06	3	2	1	2	2	2	2	2	2	1	1	3	2	1	2		2	2	1	2	2	2	2	2	2
370	2020-10-09	3	2	1	2	2	2	2	2	2	1	1	2	2	1	2		2	1	2	2	2	2	2	2	2
370	2020-10-11	3	2	1	2	2	2	2	2	2	1	1	29	2	0	2		2	2	2	2	2	2	2	2	2
249	2018-01-29	3	2	2	1	2	2	2	2	2	1	1	4	2	1	2		2	2	1	2	1	2	2	2	2
324	2021-09-30	3	2	2	1	2	2	1	2	2	1	1	4	1	1	2		2	2	1	2	2	2	2	2	2
324	2021-11-03	3	2	1	1	2	2	2	2	2	1	1	29	1	0	2		2	2	2	2	2	2	2	2	2
330	2021-11-17	2	2	2	2	1	1	2	2	2	2	1	4	1	1	1		2	2	2	2	2	2	2	2	2
336	2021-03-02	3	2	2	1	2	2	2	2	2	1	1	82	1	0	2		2	2	2	2	2	2	2	2	2
337	2021-06-29	3	2	2	1	2	2	2	2	2	1	1	1	1	0	2		2	2	2	2	2	2	2	2	2
310	2021-03-21	3	2	2	2	2	1	2	2	2	1	1	3	1	1	2		2	2	1	2	2	2	2	2	2
310	2021-03-24	2	2	1	2	2	2	2	2	2	1	1	3	1	0	2		2	2	2	2	2	2	2	2	2
345	2019-01-16	3	2	2	1	2	2	2	2	2	3	3	15	2	1	1		2	2	2	2	2	2	2	2	2
148	2019-05-31	1	2	2	2	1	2	2	2	2	2	1	4	1	1	2		2	2	1	2	2	2	2	2	2
148	2019-06-03	3	2	1	2	2	2	2	2	2	2	3	7	2	1	2		2	2	1	2	2	2	2	2	2
73	2018-06-01	3	2	2	2	2	2	2	1	2	2	1	1	2	1	2		2	2	1	2	2	2	2	2	2
73	2018-06-02	3	2	1	2	2	2	2	2	2	2	1	1	2	1	2		2	2	1	2	2	2	2	2	2
73	2018-06-03	3	2	1	2	2	2	2	2	2	2	1	1	2	1	2		2	2	1	2	2	2	2	2	2
73	2018-06-04	3	2	1	2	2	2	2	2	2	2	1	14	2	1	2		2	2	1	2	2	2	2	2	2
71	2018-08-18	3	2	2	2	1	2	2	2	2	1	3	6	2	1	2		2	2	1	2	2	2	2	2	2
71	2018-08-24	3	2	1	2	2	2	2	2	2	1	1	36	1	1	1		2	2	2	2	2	2	2	2	2
74	2018-07-01	3	2	2	2	2	2	1	2	2	1	1	9	1	0	2		2	2	2	2	2	2	2	2	2
158	2017-04-21	1	2	2	2	2	2	2	1	2	2	3	13	1	1	1		2	2	2	2	2	2	2	2	2
20	2019-06-18	1	1	2	1	2	2	2	2	2	1	1	45	1	1	1		2	2	2	2	2	2	2	2	2
144	2018-04-27	3	2	2	2	2	1	2	2	2	2	1	5	2	1	1		2	2	1	2	2	2	2	2	2
144	2018-05-02	3	2	1	2	2	2	2	2	2	2	3	1	2	1	2		2	2	1	2	2	2	2	2	2
144	2018-05-03	3	2	1	2	2	2	2	2	2	2	1	1	2	1	1		2	2	2	2	2	2	2	2	2
143	2017-06-11	3	2	2	2	1	2	2	2	2	1	3	1	2	1	1		2	1	2	2	2	2	2	2	2
247	2020-02-09	3	2	2	1	2	2	2	2	2	2	1	5	1	0	2		2	2	2	2	2	2	2	2	2
246	2020-02-14	1	1	2	2	2	2	2	2	2	1	1	14	1	0	2		2	2	2	2	2	2	2	2	2
209	2020-03-14	3	2	2	2	1	2	2	2	2	1	1	4	1	1	1		2	2	2	2	2	2	2	2	2
159	2017-04-24	1	2	2	2	1	2	2	2	2	1	1	32	1	1	1		2	2	2	2	2	2	2	2	2
207	2016-01-26	1	2	2	1	2	2	2	2	2	2	1	15	1	1	2		2	2	2	2	2	2	2	2	2
156	2017-05-05	1	2	2	1	1	2	2	2	2	2	1	12	1	1	1		2	2	2	2	2	2	2	2	2
154	2017-05-02	1	2	2	1	2	2	2	2	1	2	1	12	1	1	2		2	2	2	1	2	2	2	2	2
239	2020-03-01	1	2	2	2	2	2	1	2	2	1	1	9	1	0	2		2	2	2	2	2	2	2	2	2
235	2020-05-30	3	2	2	2	2	1	2	2	2	2	1	5	1	1	2		2	2	1	2	2	2	2	2	2
235	2020-06-03	3	2	1	2	2	2	2	2	2	2	1	20	1	1	1		2	2	1	2	2	2	2	2	2
235	2020-06-23	3	2	1	2	2	2	2	2	2	1	1	15	1	1	1		2	2	2	2	2	2	2	2	2
236	2020-02-08	1	2	2	2	2	2	2	1	2	1	1	4	1	1	2		2	2	1	2	2	2	2	2	2
236	2020-02-12	3	2	1	2	2	2	2	2	2	1	1	50	1	1	2		2	2	2	2	2	2	2	2	2
236	2020-04-14	3	2	1	1	2	2	2	2	2	3	2	74	1	0	2		2	2	2	2	2	2	2	2	2
234	2020-06-23	3	1	2	2	2	2	2	2	2	1	1	4	1	1	1		2	2	1	2	2	2	2	2	2
234	2020-06-27	3	2	1	2	2	2	2	2	2	1	1	9	2	1	1		2	2	1	2	2	2	2	2	2
259	2020-02-06	3	2	2	1	2	2	2	2	2	1	1	8	1	0	2		2	2	2	2	2	2	2	2	2
151	2017-05-18	1	2	2	2	1	2	2	2	2	4	1	23	1	1	1		2	2	2	2	2	2	2	2	2
151	2017-06-11	3	2	1	2	2	2	2	2	2	1	1	15	2	1	1		2	2	2	2	1	2	2	2	2
125	2017-06-05	3	1	2	2	2	2	2	2	2	#NULL!	1	8	2	1	1		2	2	2	2	2	2	2	2	2
313	2021-04-10	3	2	2	1	2	2	1	2	2	1	1	6	1	1	1		2	2	2	2	2	2	2	2	2
305	2021-01-16	3	2	2	2	2	2	1	2	2	1	1	11	1	1	1		2	2	2	2	2	2	2	2	2
296	2021-02-10	3	2	2	1	2	2	1	2	2	1	1	22	1	1	1		2	2	2	2	2	2	2	2	2
149	2019-11-07	1	2	2	1	2	2	2	2	2	1	1	2	1	1	2		2	2	1	2	2	2	2	2	2
149	2019-11-09	3	2	1	2	2	2	2	2	2	1	1	6	2	1	1		1	2	2	2	2	2	1	2	2
263	2020-05-01	3	2	2	2	2	2	1	2	2	2	1	11	1	1	1		2	2	2	2	2	2	2	2	2
260	2020-01-25	1	1	2	2	2	2	2	2	2	1	1	11	1	0	2		2	2	2	2	2	2	2	2	2
146	2018-05-02	3	2	2	2	1	2	2	2	2	2	3	5	2	1	2		2	2	1	2	2	2	2	2	2
146	2018-05-07	3	2	1	2	2	2	2	2	2	3	2	9	2	1	1		2	2	2	2	2	2	2	2	2
266	2020-03-16	3	2	2	1	2	2	2	2	2	1	1	5	1	1	1		2	2	2	2	2	2	2	2	2
245	2020-04-11	1	2	2	1	2	2	2	2	2	1	1	7	1	0	2		2	2	2	2	2	2	2	2	2
232	2019-12-24	2	2	2	2	2	2	1	2	2	2	3	1	2	1	2		2	2	1	2	2	2	2	2	2
294	2021-03-14	3	2	2	2	2	1	2	2	2	1	1	12	1	1	2		2	2	2	2	2	1	2	2	2
298	2021-02-10	3	2	2	1	2	2	2	2	2	1	1	0	1	1	2		1	2	2	2	2	2	2	2	2
298	2021-02-10	3	2	2	1	2	2	2	2	2	3	2	19	1	1	1		2	2	2	2	2	2	2	2	2
290	2021-02-04	1	2	2	2	2	1	1	2	2	1	1	12	1	0	2		2	2	2	2	2	2	2	2	2
268	2020-06-13	3	2	2	2	2	2	2	2	1	2	1	28	1	1	2		2	2	2	2	2	2	2	2	2
251	2020-01-13	3	1	2	2	2	2	2	2	2	2	1	11	1	0	2		2	2	2	2	2	2	2	2	2
252	2020-05-28	1	2	2	1	2	2	2	1	2	1	1	2	1	1	2		2	2	1	2	2	2	2	2	2
252	2020-05-30	3	2	1	2	2	1	2	2	2	1	1	12	1	0	2		2	2	2	2	2	2	2	2	2
253	2020-06-12	1	2	2	1	2	1	2	2	2	1	1	18	1	0	2		2	2	2	2	2	2	2	2	2
343	2019-12-20	3	2	2	2	1	2	2	2	2	1	1	5	1	0	2		2	2	2	2	2	2	2	2	2
267	2020-05-30	3	1	2	2	2	2	2	2	2	2	3	23	1	1	2		2	2	1	2	2	2	2	2	2
267	2020-06-23	3	2	1	2	2	2	2	2	2	1	1	15	1	1	1		2	2	2	2	2	2	2	2	2
262	2020-02-20	3	2	2	2	1	2	2	2	2	1	1	52	1	1	2		2	2	1	2	2	2	2	2	2
262	2020-04-04	3	2	1	2	2	2	2	2	2	3	2	16	1	1	1		2	2	2	2	2	2	1	2	2
262	2020-04-20	3	2	1	2	2	2	2	2	2	3	2	8	1	1	1		2	2	2	2	2	2	2	2	2
144	2018-05-23	3	2	2	1	2	2	2	2	2	2	1	1	2	1	2		2	2	1	2	2	2	2	2	2
144	2018-05-24	3	2	1	2	2	2	2	2	2	2	1	1	2	1	2		2	2	1	2	2	2	2	2	2
144	2018-05-25	3	2	1	2	2	2	2	2	2	2	1	1	2	1	2		2	2	1	2	2	2	2	2	2
144	2018-05-26	3	2	1	2	2	2	2	2	2	2	1	4	2	0	2		2	2	2	2	2	2	2	2	2
268	2020-03-12	1	1	2	1	2	2	2	2	2	1	1	44	1	1	1		2	2	1	2	2	2	2	2	2
268	2020-04-25	3	2	1	2	2	2	2	2	2	1	3	10	1	1	1		2	2	2	2	2	2	2	2	2
268	2020-05-05	3	2	1	2	2	2	2	2	2	1	1	13	1	1	1		2	2	1	2	2	2	2	2	2
249	2020-01-07	3	2	2	2	2	2	1	2	2	2	1	1	2	1	2		2	2	1	2	2	2	2	2	2
249	2020-01-08	2	2	1	2	2	2	2	2	2	2	1	14	2	0	2		2	2	2	2	2	2	2	2	2
